# Supplementary material for: Ancient Regulatory Role of Lysine Acetylation in Central Metabolism
Source: mBio. 2017 Nov 28;8(6):e01894-17. doi: 10.1128/mBio.01894-17 (PMC5705920; doi:10.1128/mBio.01894-17)
Supplement: TABLE S1 [file mbo006173609st1.xls]

## Sheet: Table S1
Table S1. Information of bacterial strains and growth conditions.
Organism	Temperature	RPM shaking	Atmosphere Requirements	Media	Source
Acidiphilium cryptum JF-5	30°C	120 rpm	Anaerobic	MAM + Fe*	Natural isolate
Agrobacterium tumefaciens IAM 12048	20°C	No shaking	Aerobic	½ R2A	Natural isolate
Alcaligenes faecalis	30°C	200 rpm	Aerobic	LB	Meg Mercer, Washington State University Tri-Cities
Algoriphagus HL-49	30°C	169 rpm	Aerobic	HLH w/ Yeast Extract	Natural isolate
Anaerococcus hydrogenalis DSM 7454	37°C	200 rpm	Aerobic	CM-Gluc	ATCC 49630
Bacillus cereus ATCC 14579	32°C	220 rpm	Aerobic	LB	ATCC 14579
	37°C	200 rpm	Aerobic	LB
Bacillus subtilis 168	37°C	200 rpm	Aerobic	LB	ATCC 23857
Bacillus subtilis NCIB3610	32°C	No shaking	Aerobic	CFL	Natural isolate
	32°C	220 rpm	Aerobic	LB
Bacteroides fraglilis 638R	37°C	200 rpm	Aerobic	LIB	USDA NRRL B-23622
	37°C	200 rpm	Anaerobic	LB
	37°C	200 rpm	Anaerobic	LIB
	37°C	200 rpm	Anaerobic	CM-Carb
	37°C	200 rpm	Anaerobic	CM-Gluc
Bacteroides thetaiotaomicron VPI15482	37°C	200 rpm	Anaerobic	LB	ATCC 29148
	37°C	200 rpm	Anaerobic	LIB
	37°C	200 rpm	Anaerobic	CM-Carb
	37°C	200 rpm	Anaerobic	CM-Gluc
Bifidobacterium bifidum VPI11241	37°C	200 rpm	Anaerobic	CM-Carb	ATCC 29521
Bifidobacterium longum subsp. infantis S12	37°C	200 rpm	Anaerobic	CM-Carb	ATCC 15697
Campylobacter jejuni F38011	37°C	250 rpm	Microaerobic	MH	Konkel Lab, Washington State University
Cellulomonas gilvus ATCC 13127	32°C	200 rpm	Aerobic	GS-2	ATCC 13127
	32°C	200 rpm	Anaerobic	GS-2
Cellulophaga baltica 18	Room temperature	No shaking	Anaerobic	MLB	Matthew Sullivan Lab, Ohio State University
Chryseobacterium indologenes	30°C	200 rpm	Aerobic	LIB	USDA NRRL B-14848
Citrobacter freundii UCI31	28°C	200 rpm	Aerobic	LB	USDA NRRL B-2643
	28°C	200 rpm	Aerobic	LIB
Clostridium ljungdahlii DMS 13528 ATCC 55383	37°C	No shaking	Anaerobic	ATCC 1754 w/28mM Fructose	ATCC 55383
	37°C	No shaking	Anaerobic	ATCC 1754 w/CO
Coprococcus comes ATCC 27758	37°C	200 rpm	Anaerobic	LIB	ATCC 27758
	37°C	200 rpm	Anaerobic	CM-Carb
Cupriavidus necator N-1	30°C	120 rpm	Aerobic	½ R2A	Natural isolate
Cyanobacterium staneri HL-69	30°C	169 rpm	Aerobic	HLA w/o NH4Cl	Natural isolate
Delftia acidovorans	28°C	200 rpm	Aerobic	TGY	USDA NRRL B-769
Dorea formicigenerans VPI C8-13	37°C	200 rpm	Anaerobic	CM-Carb	ATCC 27755
	37°C	200 rpm	Anaerobic	CM-Gluc
Erythrobacter HL-111	30°C	169 rpm	Aerobic	HLH w/ Glutamate + Vitamin Mix	Natural isolate
Faecalibacterium prausnitzii ATCC 27766	37°C	200 rpm	Anaerobic	LIB	ATCC 27766
	37°C	200 rpm	Anaerobic	CM-Carb
	37°C	200 rpm	Anaerobic	CM-Gluc
Fibrobacter succinogenes S85	37°C	No shaking	Anaerobic	MDM	ATCC 19169
Francisella novicida U112	37°C	200 rpm	Aerobic	0.1% L-cysteine in TSB	Iyer and Skerrit Lab, University of Washington
Halomonas HL-48	30°C	169 rpm	Aerobic	HLH w/ Xylose	Natural isolate
Halomonas HL-93	30°C	169 rpm	Aerobic	HLH w/ Fructose	Natural isolate
Lactobacillus casei ATCC 334	30°C	200 rpm	Aerobic	MRS	ATCC 334
Legionella pneumophila subsp. pneumophila Philadelphia 1	37°C	200 rpm	Aerobic	AYE	Howard Shuman Lab, University of Chicago
Micrococcus luteus ATCC 49732	30°C	200 rpm	Aerobic	LIB	ATCC 49732
Mycobacterium smegmatis	37°C	200 rpm	Aerobic	BHI	Meg Mercer, Washington State University Tri-Cities
Myxococcus xanthus DZ2	32°C	No shaking	Aerobic	CFL	Natural isolate
	32°C	220 rpm	Aerobic	CYE
Paenibacillus polymyxa ATCC 842	30°C	220 rpm	Aerobic	TSB	ATCC 842
Paracoccus denitrificans ATCC 19367	30°C	200 rpm	Aerobic	LIB	ATCC 19367
Prevotella ruminicola 23 ATCC 19189	37°C	No shaking	Anaerobic	MDM + Corn Stover	ATCC 19189
Pseudomonas putida KT2440	30°C	200 rpm	Aerobic	LB, TSB, 1X MOPS, Glucose, Coumarate, 4-hydroxybenzoate, and Benzoate	ATCC 47054
Rhodococcus jostii RHA1	30°C	120 rpm	Aerobic	½ R2A	Natural isolate
Rhodopseudomonas palustris CGA009	30°C	No shaking	Aerobic	PM	ATCC BAA-98
	30°C	No shaking	Anaerobic	PM – Nitrogen Fixing
	30°C	No shaking	Anaerobic	PM – Non Nitrogen Fixing
Roseibaca HL-91	30°C	169 rpm	Aerobic	HLH w/ Sucrose + Vitamin Mix	Natural isolate
Ruminococcus gnavus ATCC 29149	37°C	200 rpm	Anaerobic	CM-Gluc	ATCC 29149
Stigmatella aurantiaca DW4/3-1	32°C	220 rpm	Aerobic	CYE	Natural isolate
Streptococcus agalactiae ATCC 27956	37°C	200 rpm	Aerobic	LIB	ATCC 27956
Streptomyces griseorubens	60°C	125 rpm	Aerobic	Modified Hot Springs	Natural isolate
Streptomyces venezuelae ATCC 10712	26°C	200 rpm	Aerobic	GYM	ATCC 10712
	26°C	200 rpm	Aerobic	MYM
Sulfobacillus thermosulfidooxidans DSMZ 9293	48°C	300 rpm	Anaerobic	DSMZ Medium Number 665 + Ferric and Yeast Extract	Dr. Robert Blake, Xavier University of Louisiana
Synechococcus elongatus PCC 7942	22°C	No shaking	Aerobic	ATCC 616 Medium BG-11 for Blue-Green Algae	ATCC 33912
	22°C	No shaking	Aerobic	ATCC 616 Medium BG-11 for Blue-Green Algae + 200mM NaCl
*Media Abbreviations
AYE - ACES-buffered Yeast Extract
BHI - Brain Heart Infusion
CYE - Casitone-Yeast Extract
CFL - CFL agar plates (predation/starvation medium)
CM-Carb - Chopped Meats-Carbohydrate
CM-Gluc - Chopped Meats-Glucose
GYM - Glucose, Yeast, Malt Extract
HLA - Hot Lake Autotroph
HLH - Hot Lake Heterotroph
LIB - Liver Infusion Broth
LB - Luria Broth
MYM - Maltose-Yeast Extract-Malt Extract
MRS - Man, Rogosa, Sharpe
MAM - Modified Acidiphilium Medium
MDM - Modified Dehority Medium
MH - Mueller Hinton
MLB - MLB Liquid Medium
PM - Photosynthetic Medium
R2A - Reasoner's 2A
TSA - Trypic Soy Broth
TGY - Tryptone Glucose Yeast Extract
