# Supplementary material for: Ancient Regulatory Role of Lysine Acetylation in Central Metabolism
Source: mBio. 2017 Nov 28;8(6):e01894-17. doi: 10.1128/mBio.01894-17 (PMC5705920; doi:10.1128/mBio.01894-17)
Supplement: TABLE S2 [file mbo006173609st2.xls]

## Sheet: Table S2
Table S2. Coverage of the phyloproteomic analysis.
Organism	Peptide Count	Acetylated Peptide Count	Protein Count	Acetylated Protein Count	Decoy Protein Count	Protein FDR
Acidiphilium cryptum JF-5	6407	138	809	61	1	0.00123609
Agrobacterium tumefaciens IAM 12048	10604	110	1428	83	1	0.00070028
Alcaligenes faecalis	13179	346	1269	172	0	0
Algoriphagus HL-49	23411	602	1713	230	0	0
Anaerococcus hydrogenalis DSM 7454	16663	623	1014	205	1	0.000986193
Bacillus cereus ATCC 14579	25520	1357	1949	419	1	0.000513084
Bacillus subtilis 168	18925	697	1504	252	2	0.00132979
Bacillus subtilis NCIB3610	36506	734	2047	287	4	0.00195408
Bacteroides fraglilis 638R	36700	1712	1681	453	12	0.00713861
Bacteroides thetaiotaomicron VPI15482	43352	1562	2031	473	13	0.00640079
Bifidobacterium bifidum VPI11241	11482	259	924	117	1	0.00108225
Bifidobacterium longum subsp. infantis S12	10812	211	948	95	1	0.00105485
Campylobacter jejuni F38011	25105	1025	1328	324	4	0.00301205
Cellulomonas gilvus ATCC 13127	29417	632	1905	204	6	0.00314961
Cellulophaga baltica 18	24005	635	1972	245	4	0.0020284
Chryseobacterium indologenes	11350	482	1067	205	1	0.000937207
Citrobacter freundii UCI31	27730	678	2098	243	3	0.00142993
Clostridium ljungdahlii DMS 13528 ATCC 55383	21491	1196	1665	311	3	0.0018018
Coprococcus comes ATCC 27758	21140	109	1621	87	1	0.000616903
Cupriavidus necator N-1	15292	247	1572	129	0	0
Cyanobacterium staneri HL-69	13244	326	1279	140	0	0
Delftia acidovorans	18848	804	1861	256	2	0.00107469
Dorea formicigenerans VPI C8-13	4203	116	475	62	0	0
Erythrobacter HL-111	18329	158	1492	98	1	0.000670241
Faecalibacterium prausnitzii ATCC 27766	13241	102	964	61	0	0
Fibrobacter succinogenes S85	16602	663	1266	216	0	0
Francisella novicida U112	17819	657	1223	266	3	0.00245298
Halomonas HL-48	19778	222	1629	126	0	0
Halomonas HL-93	9541	81	1246	52	0	0
Lactobacillus casei ATCC 334	7323	521	766	177	0	0
Legionella pneumophila subsp. pneumophila Philadelphia 1	16404	640	1361	260	0	0
Micrococcus luteus ATCC 49732	12485	222	1245	120	0	0
Mycobacterium smegmatis	21879	354	2313	172	2	0.000864678
Myxococcus xanthus DZ2	43051	822	2875	319	5	0.00173913
Paenibacillus polymyxa ATCC 842	18701	467	1679	174	4	0.00238237
Paracoccus denitrificans ATCC 19367	21313	495	1956	188	2	0.00102249
Prevotella ruminicola 23 ATCC 19189	12548	42	1278	37	1	0.000782473
Pseudomonas putida KT2440	19439	1134	1907	358	5	0.00262192
Rhodococcus jostii RHA1	23772	208	2507	113	1	0.000398883
Rhodopseudomonas palustris CGA009	27357	841	2399	334	2	0.000833681
Roseibaca HL-91	16672	343	1586	173	2	0.00126103
Ruminococcus gnavus ATCC 29149	13165	35	1185	26	0	0
Stigmatella aurantiaca DW4/3-1	25604	364	2758	161	1	0.000362582
Streptococcus agalactiae ATCC 27956	8785	477	756	162	0	0
Streptomyces griseorubens	9118	37	967	26	0	0
Streptomyces venezuelae ATCC 10712	13434	250	1257	121	1	0.000795545
Sulfobacillus thermosulfidooxidans DSMZ 9293	12747	225	1183	112	0	0
Synechococcus elongatus PCC 7942	18444	436	1698	202	5	0.00294464
