# Supplementary material for: Ancient Regulatory Role of Lysine Acetylation in Central Metabolism
Source: mBio. 2017 Nov 28;8(6):e01894-17. doi: 10.1128/mBio.01894-17 (PMC5705920; doi:10.1128/mBio.01894-17)
Supplement: TABLE S3 [file mbo006173609st3.xls]

## Sheet: Table S3
Table S3. Lysine acetylation on conserved residues in enzyme catalytic regions.
		Glycolytic pathway													Acetylphosphate metabolism				TCA cycle
	Gene abbreviation	gpi	gpi	fba	tpi	pgk	pgk	gpmA	eno	eno	eno	pyk	pyk		lpda	ACS	PTA	PTA	icd	icd	sucC	sucD	sucD
	Kegg ortholog	K01810	K01810	K01624	K01803	K00927	K00927	K01834	K01689	K01689	K01689	K00873	K00873		K00382	K01895	K00625	K00625	K00031	K00031	K01903	K01902	K01902
	Uniprot of gene used for indexing	P80860	P80860	P13243	P27876	P40924	P40924	S6CBB3	P37869	P37869	P37869	P80885	P80885		P21880	P39062	P39646	P39646	P39126	P39126	P80886	P80865	P80865
	active sites highlighted	K144	K294	K229	K11	K197	K201	K98	K339	K390	K402	K155	K220		K56	K549	K251	K277	K221	K226	K46	K228	K262
	local residues	SKSGTTT	ESEGKD	LGTAKI	NWKMN	GGAKVKD	VKDKIGV	GLNKKE	ILIKV	GQIKTG	VAKYN	NKKGV	IPKIE		IPSKAL	RSGKIM	EKKAP	GYKIAQ	VHKGN	NIMKFT	VVKAQI	MTKPV	DEKIK
Acidiphilium cryptum JF-5																	1
Agrobacterium tumefaciens IAM 12048
Alcaligenes faecalis				1							1
Algoriphagus HL-49											1		1							1		1
Anaerococcus hydrogenalis DSM 7454							1					1					1
Bacillus cereus ATCC 14579				1					1		1	1			1					1		1
Bacillus subtilis 168				1						1			1		1				1	1	1	1
Bacillus subtilis NCIB3610				1							1									1			1
Bacteroides fraglilis 638R		1		1			1	1													1
Bacteroides thetaiotaomicron VPI15482		1		1			1
Bifidobacterium bifidum VPI11241										1	1
Bifidobacterium longum subsp. infantis S12							1	1		1
Campylobacter jejuni F38011										1	1											1
Cellulomonas gilvus ATCC 13127					1		1	1	1				1
Cellulophaga baltica 18											1											1
Chryseobacterium indologenes									1													1
Citrobacter freundii UCI31						1		1			1
Clostridium ljungdahlii DMS 13528 ATCC 55383							1				1				1		1
Coprococcus comes ATCC 27758
Cupriavidus necator N-1
Cyanobacterium staneri HL-69
Delftia acidovorans									1						1						1
Dorea formicigenerans VPI C8-13
Erythrobacter HL-111
Faecalibacterium prausnitzii ATCC 27766
Fibrobacter succinogenes S85			1						1
Francisella novicida U112				1											1						1
Halomonas HL-48
Halomonas HL-93																							1
Lactobacillus casei ATCC 334								1		1	1		1
Legionella pneumophila subsp. pneumophila Philadelphia 1																				1		1
Micrococcus luteus ATCC 49732																						1
Mycobacterium smegmatis																1
Myxococcus xanthus DZ2									1		1									1
Paenibacillus polymyxa ATCC 842				1						1	1
Paracoccus denitrificans ATCC 19367													1						1			1
Prevotella ruminicola 23 ATCC 19189
Pseudomonas putida KT2440				1							1				1						1	1	1
Rhodococcus jostii RHA1
Rhodopseudomonas palustris CGA009															1						1		1
Roseibaca HL-91											1
Ruminococcus gnavus ATCC 29149
Stigmatella aurantiaca DW4/3-1																				1	1
Streptococcus agalactiae ATCC 27956				1			1											1
Streptomyces griseorubens
Streptomyces venezuelae ATCC 10712							1															1
Sulfobacillus thermosulfidooxidans DSMZ 9293															1					1
Synechococcus elongatus PCC 7942				1						1
Sum (q= 0.001)		2	1	11	1	1	8	5	6	7	14	2	5		8	1	3	1	2	8	7	11	4
