# Supplementary material for: Ancient Regulatory Role of Lysine Acetylation in Central Metabolism
Source: mBio. 2017 Nov 28;8(6):e01894-17. doi: 10.1128/mBio.01894-17 (PMC5705920; doi:10.1128/mBio.01894-17)
Supplement: TABLE S4 [file mbo006173609st4.xls]

## Sheet: Table S4
Table S4. Comparison of acetylation sites with prior work
Gene name	Phyloproteomics reference accession	phyloproteomics residue	E. coli accession	E. coli residue	Regulated in PMID:26264774 table S4	Regulated in PMID:24756028 Table S9
GpmA	S6CBB3	98	P62707	100	YES	YES
Eno	P37869	339	P0A6P9	342	YES	NO
Pgk	P80885	201	P0A799	197	YES	NO
LpdA	P21880	56	P0A9P0	54	YES	NO
Tpi	P27876	11	B1XB85	11	YES	YES
Icd	P39126	226	P08200	235	YES	YES
